# Supplementary material for: Expanding the Toolkit of Fluorescent Biosensors for Studying Mitogen Activated Protein Kinases in Plants
Source: Int J Mol Sci. 2020 Jul 28;21(15):5350. doi: 10.3390/ijms21155350 (PMC7432370; doi:10.3390/ijms21155350)
Supplement: Supplementary file 1 [file ijms-21-05350-s001.zip]

Archive with 50 entries (50 files):
- Supp. Fig. 1.pdf
- Supp. Fig. 2.pdf
- Supp. Fig. 3.pdf
- Supp. Fig. 4.pdf
- Supp. Fig. 5.pdf
- Supp. Fig. 6.pdf
- Supp. Fig. 7.pdf
- Data S1.dna
- Data S2.dna
- Data S3.dna
- Data S4.dna
- Data S5.dna
- Data S6.dna
- Data S7.dna
- Data S8.dna
- Data S9.dna
- Data S10.dna
- Data S11.dna
- Data S12.dna
- Video S1.avi
- Video S2.avi
- Video S3.avi
- Video S4.avi
- Video S5.avi
- Video S6.avi
- Video S7.avi
- Video S8.avi
- Video S9.avi
- Video S10.avi
- Video S11.avi
- Video S12.avi
- Video S13.avi
- Video S14.avi
- Video S15.avi
- Video S16.avi
- Video S17.avi
- Video S18.avi
- Video S19.avi
- Video S20.avi
- Video S21.avi
- Video S22.avi
- Video S23.avi
- Video S24.avi
- Video S25.avi
- Video S26.avi
- Video S27.avi
- Video S28.avi
- Video S29.avi
- Video S30.avi
- Supp Fig Legends and File List.docx
